# Supplementary material for: Clinicopathological Characteristics and Mutational Landscape of APC, HOXB13, and KRAS among Rwandan Patients with Colorectal Cancer
Source: Curr Issues Mol Biol. 2023 May 16;45(5):4359–74. doi: 10.3390/cimb45050277 (PMC10217012; doi:10.3390/cimb45050277)
Supplement: Supplementary file 1 [file cimb-45-00277-s001.zip]

Archive with 1 entries (1 files):
- cimb-2338287-supplementary.xlsx
