# Supplementary material for: Clinicopathological Characteristics and Mutational Landscape of APC, HOXB13, and KRAS among Rwandan Patients with Colorectal Cancer
Source: Curr Issues Mol Biol. 2023 May 16;45(5):4359–74. doi: 10.3390/cimb45050277 (PMC10217012; doi:10.3390/cimb45050277)
Supplement: Supplementary file 1 [file cimb-45-00277-s001.zip › cimb-2338287-supplementary.xlsx]

## Sheet: primer pairs
	Supplementary table S1: List of primer pairs for PCR amplification
Gene (accession number*)	Name of the primer	Primer sequence	Primer sequence start coordinate (GRCh38)	Primer sequence stop coordinate (GRCh38)	Annealing temperature	PCR product length	Amplicon boundaries (GRCh38 coordinate)
APC (NC_000005.10)	APC-1F	5'- CACCTCAAGTTCCAACCACATT -3'	112838850	112838871	62	369bp	112838850-112839218
	APC-1R	5'- GGTTTTACTGCTTTGTCCAGATGA -3'	112839218	112839195
	APC-AF	5'- CGTCATGTGGATCAGCCTATTG -3'	112839105	112839126	62	470bp	112839105-112839574
	APC-AR	5'- GACACTGCTGGAACTTCGCT- 3'	112839574	112839555
	APC-B2F	5'- CAGACGACACAGGAAGCAGAT -3'	112839465	112839485	62	479bp	112839465-112839943
	APC-B-R	5'- CGCTTGGTTTGAGCTGTTTGA -3'	112839943	112839925
	APC-C2F	5'- AGTCGTTCGATTGCCAGCTC -3'	112839786	112839805	62	470bp	112839786-112840255
	APC-C-R	5'- TCTGCCTCTTTCTCTTGGTTTTCA -3'	112840255	112840232
	APC-D-F	5'- GCCTCCAGTTCAGGAAAATGAC -3'	112840169	112840190	62	450bp	112840169-112840618
	APC-D-R	5'- ACTCCTTCTCCAGCAGCTAAC -3'	112840618	112840598
KRAS (NC_000012.12)	KRAS-1F	5'- AGGTAAAAGCTAACAGTCTGCATGG -3'	25209662	25209686	60	313bp	25209662-25209974
	KRAS-1R	5'- TGTTACCTGTACACATGAAGCCA -3'	25209974	25209952
	KRAS-2F	5'- TCCTAGTATAGCATAATTGAGAGAAAAAC -3'	25225514	25225542	60	330bp	25225514-25225843
	KRAS-2R	5'- AGTTGTGGACAGGTTTTGAAAGA -3'	25225843	25225821
	KRAS-3F	5'- TGCATGGCATTAGCAAAGACTC -3'	25227152	25227173	60	314bp	25227152-25227465
	KRAS-3R	5'- TTTGAAGTAAAAGGTGCACTGTA -3'	25227465	25227443
	KRAS-4F	5'- TCTGTATCAAAGAATGGTCCTGC -3'	25245219	25245241	60	265bp	25245219-25245483
	KRAS-4R	5'- AAAGGTACTGGTGGAGTATTTGA -3'	25245483	25245461
HOXB13 (NC_000017.11)	HOXB13-EX1A-F	5'- GGCACAGGGTTTCAGCGAG -3'	48728291	48728309	62	400bp	48728291-48728690
	HOXB13-EX1A-R	5'- TAAAACGCTTTGGATTCCCCC -3'	48728690	48728670
	HOXB13-EX1B-F	5'- CTCCTCCTCCCAGGGAAATGC -3'	48727915	48727935	62	444bp	48727915-48728358
	HOXB13-EX1B-R	5'- CTTATGGTTACTTTGGAGGCGGG -3'	48728358	48728336
	HOXB13-EX2-F	5'- CTCAGCAGAGTCCTTGGCCC -3'	48726693	48726712	64	406bp	48726693-48727098
	HOXB13-EX2-R	5'- TGCATGGGTGGGTATCTGACC -3'	48727098	48727078
* The accession number in blackets indicate the accession number of the input PCR template used to design primer pairs. The primers were designed using the Primer-Blast (a web-based primer design tool) of the National Center for Biotechnology Information (NCBI), United States of America.
